# Supplementary material for: Alternative Traits for Genetic Evaluation of Mastitis Based on Lifetime Merit
Source: Genes (Basel). 2024 Jan 12;15(1):92. doi: 10.3390/genes15010092 (PMC10815296; doi:10.3390/genes15010092)
Supplement: Supplementary file 1 [file genes-15-00092-s001.zip]

Archive with 1 entries (1 files):
- FileS1.xlsx
