# Supplementary material for: Alternative Traits for Genetic Evaluation of Mastitis Based on Lifetime Merit
Source: Genes (Basel). 2024 Jan 12;15(1):92. doi: 10.3390/genes15010092 (PMC10815296; doi:10.3390/genes15010092)
Supplement: Supplementary file 1 [file genes-15-00092-s001.zip › FileS1.xlsx]

## Sheet: Data set
Data set of 148 Israeli Holstein dairy heifers divided into three groups (A) uninfected (B) clinical mastitis (C) subclinical mastitis.
Cow	Birth	Partum	Culling	Number	pedigree				First lactation					Lifetime ECM
ID	date	date	date	of lactations	Father	Mother	MGS	PGS	DIM	ECM	Corrected	Corrected	Mean SCC	(Kg)
				until culled	sire#	dam#	sire#	sire#	until dried	(Kg)	fat (%)	protein %	(1000 cells/mL)
A
3540	16.01.13	13.5.15	22.9.19	4	7592	3347	7122	5533	421	13335	4.38	3.41	39.1	54075
3543	22.01.13	25.5.15	17.11.19	3	7425	2991	7053	5303	567	10919	3.29	2.93	47.9	63057
3544	24.01.13	25.5.15	22.5.16	1	7592	3128	7232	5533	456	12667	4.57	3.47	22.2	13033
3545	25.01.13	29.6.15	8.2.18	3	7396	3092	7397	5527	386	14100	3.67	2.96	98.1	38752
3547	31.01.13	13.5.15	18.12.17	3	7397	3348	7077	5303	347	11676	3.21	3.13	51.2	40343
3549	05.02.13	13.5.15	17.10.18	3	7425	3112	7168	5303	447	11707	3.94	3.29	37.6	42182
3550	05.02.13	25.5.15	9.10.18	4	7592	3351	7397	5533	363	12788	4.7	3.65	215.1	34672
3551	08.02.13	25.5.15	21.4.20	5	7394	3349	7368	5309	392	11898	3.74	3.13	21.5	58271
3553	14.02.13	25.5.15	18.12.17	3	7400	3350	7225	5303	326	10787	3.94	3.6	61.8	34672
3557	23.03.13	29.6.15	18.12.18	4	7483	3155	7159	5530	299	11841	3.37	3.15	41.9	30052
3558	27.03.13	25.5.15	17.10.18	3	7437	3239	7285	5530	411	13946	3.6	3.1	385.1	47510
3561	11.05.13	29.6.15	31.8.20	5	7453	3051	7053	3822	296	12368	3.39	3.11	84.4	64327
3562	11.05.13	17.9.15	17.10.18	3	7425	3280	7279	5303	316	11924	3.5	3.25	28.8	40480
3563	30.05.13	29.6.15	24.1.19	4	7425	3010	3954	5303	303	11003	2.9	3.09	37	45843
3576	13.08.13	11.10.15	5.3.21	4	7397	3394	7334	5303	488	11865	3.28	3.36	47.7	70433
3579	16.08.13	9.11.15	21.1.19	4	7557	2936	7338	5530	302	11995	3.55	3.23	105.5	37654
3580	22.08.13	11.10.15		6	7510	2961	3904	7060	357	13699	3.93	3.2	54	78980
3584	25.08.13	19.1.16	4.2.19	3	7483	2969	3904	5530	352	14394	3.89	3.38	57.7	45361
3585	25.08.13	9.11.15	4.2.20	4	7557	3151	7085	5533	326	11730	2.9	2.92	38.5	56367
3588	05.09.13	18.8.15	8.2.18	3	7425	3250	7343	5303	311	11673	3.09	3.17	34.9	24692
3592	18.09.13	11.10.15	8.12.21	5	7566	3285	66666	5530	314	12774	3.27	3.19	40.1	78999
3595	28.09.13	9.11.15	1.2.22	6	7424	3049	7053	5303	315	15182	3.95	3.33	43.8	99595
3596	29.09.13	21.12.15	25.11.20	5	7483	2911	3908	5530	372	13881	4.21	3.18	71.6	72374
3597	30.09.13	19.1.16		5	7561	3249	7053	5533	308	13271	3.56	3.13	38.1	86516
3600	06.10.13	9.11.15	18.12.18	3	7592	3406	7396	5533	392	12273	3.7	3.24	32.6	39080
3610	23.10.13	19.1.16	30.9.20	4	7424	3187	7159	5303	305	11299	3.25	3.14	57.7	65509
3612	27.10.13	19.1.16	27.1.20	4	7483	3062	7481	5530	348	12957	3.58	3.24	59.4	54773
3614	30.10.13	21.12.15	27.08.17	2	7592	3317	7381	5533	322	12996	3.89	3.51	40.4	22276
3623	08.12.13	14.3.16	17.10.18	3	7799	3164	7181		285	11450	2.59	3.17	42.3	37163
3629	03.01.14	16.2.16	5.6.17	2	7776	3433	7368	7267	318	13645	3.29	3.04	89.4	19340
3631	06.01.14	16.2.16	27.1.20	4	7561	3210	7053	5533	302	10199	4.66	3.55	86.7	36301
3632	08.01.14	14.3.16	27.08.17	1	7483	3103	7022	5530	599	15444	4.16	3.15	59.2	21056
3633	10.01.14	14.3.16	22.1.21	6	7557	3037	7053	5533	289	14962	3.98	3.18	86.1	73892
3635	12.01.14	13.4.16	17.10.18	3	7591	3440	7424	5533	291	11944	3.38	3.03	47.8	35488
3643	27.01.14	15.5.16	9.6.20	4	7561	3449	7437	5533	367	14036	3.87	3.22	35.7	49713
3645	01.02.14	13.6.16	25.10.17	2	7483	3435	7425	5530	351	13299	3.16	3.12	39.9	21257
3650	10.02.14	13.6.16	17.11.1	3	7592	3452	7518	5533	499	13678	3.78	3.16	73	46655
3651	16.02.14	15.5.16	17.2.20	4	7505	3457	7518	7053	329	14460	3.87	3.33	26.7	44804
3652	21.02.14	15.5.16	8.1.21	6	7505	3459	7518	7053	285	10565	3.78	3.18	102.8	64985
3656	17.03.14	13.4.16	16.2.21	5	7456	2712	7065	5520	291	10178	3.57	3.15	70.9	52283
3662	11.04.14	13.6.16	8.2.18	2	7561	3461	7453	5533	334	11539	4.38	3.37	42	18415
3663	12.04.14	13.7.16	25.3.19	3	7424	3216	7053	5303	326	11852	4.1	3.6	98.2	29169
3667	19.04.14	13.7.16		6	7561	3132	7053	5533	385	12373	3.33	3.35	43.3	74135
3672	11.05.14	13.7.16	20.4.20	4	7566	3256	7165	5530	397	15627	3.87	3.12	33.4	48384
3690	06.08.14	21.11.16	17.11.19	2	7561	3167	7159	5533	481	12375	4.06	3.23	72	36649
3698	24.08.14	18.1.17		4	7603	3228	3904	5561	377	14064	3.92	3.3	38	83040
3699	28.08.14	18.1.17	25.3.19	2	7566	3199	7168	5520	422	12880	3.61	3.35	43	32138
3700	02.09.14	18.1.17	25.2.18	1	7456	3503	7425	5530	487	12197	3.25	3.05	26	17174
3701	02.09.14	21.11.16	3.8.21	2	7566	3472	7397	5530	380	14396	3.68	3.02	84	70444
3703	09.09.14	22.4.17	12.02.18	2	7566	3320	7233	5530	337	14751	4.18	3.39	31	21602
3704	10.09.14	21.11.16		5	7424	3491	7483	5303	433	12719	4.13	3.4	37	75445
3706	12.09.14	18.1.17	4.2.19	2	7557	2989	7061	5533	361	14412	3.64	3.21	55	31577
3708	19.09.14	19.12.16	4.12.17	2	7566	3516	7334	5530	419	13671	2.86	2.97	66	17037
3710	11.10.14	18.1.17	24.4.20	3	7633	2911	3908	5307	334	13676	2.99	3.15	60	51580
3713	15.10.14	19.12.16		6	7559	3277	7324	5533	313	13931	3.71	3	70	56083
3716	28.10.14	22.4.17	8.6.20	3	7425	3401	7225	5303	391	13517	3.81	3.31	45	42897
3719	29.10.14	19.12.16	3.4.18	2	7894	3403	7368		416	14913	3.5	2.85	82	20835
3724	03.12.14	17.2.17		4	7397	3530	7085	5303	360	13801	3.02	3.12	38	87512
3726	10.12.14	18.1.17	16.2.21	4	7559	3410	7396	5533	320	12638	4.36	3.52	77	48527
3728	13.12.14	22.4.17	30.8.21	5	7508	3388	7343	7053	310	14661	3.84	3.31	51	65015
3730	04.01.15	22.4.17	22.8.19	3	7603	3540	7592	5561	359	14854	3.14	2.96	28	39038
3732	09.01.15	15.6.17		5					302	12832	3.24	3.04	58	82531
3740	10.02.15	15.6.17		4	7343	3543	7425	5299	348	11047	3.59	3.44	68	70114
3744	03.03.15	15.6.17	21.4.20	3	7397	3443	7397	5533	359	10895	3.75	3.18	121	33617
3745	06.03.15	15.6.17		5	7633	3330	7077	5307	303	13230	3.5	3.16	29	85936
B
3537	11.01.13	25.5.15	27.8.17	2	7437	3195	7053	3904	436	11050	3.68	3.04	53.2	29241
3541	19.01.13		18.1.15	1	7425	2873	3889	5303		0				0
3552	11.02.13	13.5.15	14.11.16	2	7489	2970	3811	5527	335	12395	2.86	2.81	50.4	25658
3556	20.03.13	25.5.15	2.6.17	2	7566	3340	7261	5530	433	10850	3.53	3.09	33.8	23932
3593	21.09.13	9.11.15	8.2.18	2	7396	3303	7279	5303	268	13796	3.56	3.27	1000	31110
3646	02.02.14		23.3.16	1	7505	3444	7394	7053		872				872
3668	21.04.14	13.6.16	14.1.19	3	7603	3129	7168	5561	304	13536	2.5	3.15	94	33660
3678	27.06.14	10.8.16		6	7343	3069	7159	5299	392	13721	3.12	2.91	124.8	46855
3717	28.10.14	18.1.17	21.5.17	1	7397	3515	7489	5303	227	12142	3.67	3.17	1114	7991
3718	29.10.14		14.11.16	1	7510	3250	7343	7060		0				0
3729	26.12.14	17.2.17		5	7424	3221	7053	5303	402	14324	2.9	3.11	51	74661
3738	26.01.15	15.6.17	14.1.19	1	7343	3427	7397	5299	359	15301	3.57	3.21	125	25929
3542	19.01.13		23.2.15	1	7454	2980	3904	5520		1420				1420
3733	12.01.15		4.4.17	1	7633	3156	7159	5307		2548				2548
3723	26.11.14		19.4.17	1	7510	3242	7334	7060		4756				4756
3575	12.08.13		7.7.15	1	7508	2975	7017	7053		0				0
3619	02.12.13		23.3.16	1	7454	3422	7334	7053		0				0
3735	16.01.15		4.4.17	1	7566	3549	7425	5530		2350				2350
3607	18.10.13	19.1.16	4.4.17	2	7454	3415	7368	5520	308	12980	4.07	3.26	212.2	16188
C
3670	29.04.14	13.7.16	18.7.17	1	7566	3458	7489	5530	346	13238	3.74	3.22	493.1	14515
3560	11.04.13	29.6.15	2.6.17	2	7483	3091	7159	5530	544	12010	3.05	3.09	536.3	22202
3587	03.09.13	11.10.15	8.12.15	1	7557	3146	7085	5533	126	13013	3.47	3.05	2342.2	4334
3589	06.09.13	11.10.15	2.6.17	2	7453	3290	7165	3822	317	13599	3.37	3.06	768.3	23776
3689	31.07.14	15.6.17	19.5.21	5	7424	3058	7143	5303	306	12707	3.09	3.33	501	58022
3712	14.10.14	18.1.17	21.5.17	1	7394	2974	7053	5309	222	12474	2.77	2.94	1076	8791
3743	03.03.15	15.6.17	25.4.21	3	7343	3550	7592	5299	309	13562	3.34	3.15	956	57017
3692	10.08.14	19.12.16	31.8.20	4	7343	3343	7368	5299	357	13894	3.46	3.07	581	48804
3555	19.03.13	29.6.15		8	7566	3314	7140	5530	307	11913	3.05	3.11	120.1	99043
3559	06.04.13	10.8.15	28.3.17	2	7454	3337	7365	5520	305	12500	3.22	3.18	189.3	24091
3564	08.06.13	29.6.15	10.10.16	2	7561	3213	7053	5533	405	11492	3.99	3.22	270.2	11858
3565	11.06.13	17.9.15	5.10.16	1	7561	3270	7334	5533	456	10643	3.65	3.12	350.1	13133
3570	26.07.13	17.9.15	28.3.17	2	7557	3252	7181	5533	298	11216	2.94	3.09	171.1	21509
3577	14.08.13		25.3.19	3	7510	3191	7053	7060	466	12835	3.52	3.1	123.1	47864
3578	16.08.13	18.8.15	20.2.21	6	7454	3289	7365	5520	315	11167	3.31	3.09	64.2	67128
3594	23.09.13		28.1.16	1	7592	3390	7343						591.1	5690
3598	02.10.13		6.2.19	3	7454	3403	7368	5533	325	14461	3.08	2.88	580.1	45537
3599	03.10.13			7	7561	3387	7343	5520	355	11886	3.95	3.35	393.2	81301
3602	09.10.13	16.2.16	19.9.21	5	7425	3227	3904	5533	383	14255	3.99	3.59	112	69335
3603	11.10.13	19.1.16	26.5.20	5	7425	3254	7343	5303	361	13373	3.1	3.02	79.2	66268
3606	18.10.13	19.1.16		5	7454	3315	7394	5303	391	14286	3.2	3.19	65.4	92148
3611	24.10.13	16.2.16	5.10.16	1	66666	3404	7481	5520	336	10638	2.53	3.11	430.4	11770
3616	16.11.13	16.2.16	16.1.16	1	7508	3139	7168	7053	249	11597	3.27	3	1041	8764
3624	17.12.13	16.2.16	29.9.20	4	7454	3432	7368	5520	337	13163	3.96	3.17	201	61652
3626	24.12.13	13.4.16	22919	4	7592	3437	7423	5520	280	13547	3.81	3.24	111	46953
3627	26.12.13	13.4.16	25.3.19	3	7592	3436	7365	5533	301	12025	3.52	3.13	90.4	36933
3628	02.01.14	13.6.16	10.11.21	5	7425	3200	7053	5533	318	14000	3.98	3.23	150	73115
3634	13.01.14	14.3.16	16.2.21	4	7591	3443	7397	5303	331	14319	2.91	3.08	143	73363
3637	17.01.14	13.4.16	9.3.20	4	7424	3077	7122	5533	290	14284	3.66	3.25	130.8	49291
3638	24.01.14	13.4.16	8.2.18	2	7400	3438	7365	5303	218	12290	2.82	3.13	1063.5	24681
3640	24.01.14	16.2.16	8.6.20	5	7591	3445	7334	5303	303	13019	4.16	3.44	151.3	49760
3647	03.02.14	15.5.16	15.7.19	4	7425	1015	7122	5303	336	16371	3.52	3.17	224	54474
3649	05.02.14	13.6.16	4.2.19	3	7827	3451	7365		313	12693	3.05	2.99	157	41440
3653	22.02.14	15.5.16	23.2.17	1	7591	3439	7397	5533	378	12719	4.62	3.5	151.3	10838
3654	07.03.14	12.9.16	8.2.18	2	7424	3324	7279	5303	272	13065	4.38	3.59	275	18646
3657	18.03.14		18.1.18	2	7483	3465	7397	5530	469	12567	3.41	3.27	984.5	33375
3661	07.04.14		7.4.16	1	7591	3027	7060	5533		752				752
3664	15.04.14	10.8.16		6	7343	3205	7053	5299	294	14744	3.42	3.12	73.7	78117
3665	16.04.14	10.8.16		6	7625	3424	7365	7053	293	12494	4.09	3.35	118.4	64593
3666	17.04.14	13.6.16	28.3.17	1	7592	3185	7318	5533	370	11848	3.96	2.92	205.2	12213
3669	29.04.14			5	7425	3337	7365	5303	441	11705	3.15	3.1	356.5	77753
3671	05.05.14	13.7.16	8.12.21	5	7424	3347	7122	5303	298	13778	4.35	3.43	337	62760
3673	04.06.14		25.8.16	1	7343	3473	7397	5299		0				0
3674	31.05.14	18.1.17	4.2.19	2	7566	3455	7489	5530	481	11408	3.42	3.22	152	23588
3675	16.06.14		24.7.17	2	7343	3090	66666	5561	291	14011	3.06	3.09	498.3	11962
3676	17.06.14	10.8.16	22.9.19	3	7425	3313	7381	5533	340	13517	3.6	3.23	337.3	43927
3677	19.06.14	25.10.16		5	7625	3486	7518	7053	337	14471	2.86	2.97	59.7	77568
3680	11.07.14	12.9.16		6	7840	3359	7394		278	12441	3.27	3.09	60.3	73470
3683	18.07.14	12.9.16	29.10.20	4	7557	3086	7159	5533	460	11550	3.25	3.21	210	59424
3684	21.07.14		14.9.16	1	7566	3462	7397	5530		2037			218	2037
3685	25.07.14	25.10.16	9.3.20	4	7424	3502	7592	5303	400	13129	3.53	3.11	105	41200
3688	29.07.14	25.10.16	9.10.18	2	7425	3386	7343	5303	516	12819	3.28	3.25	75	27932
3691	06.08.14	21.11.16	25.3.19	3	7424	3497	7453	5303	318	11389	2.85	3.23	110	28326
3694	21.08.14	25.10.16		6	7861	3442	7365		268	11550	2.67	3.37	251.1	59627
3696	22.08.14	19.12.16	9.11.21	6	7559	2969	3904	5533	311	13305	3.57	3.22	134	74760
3711	14.10.14	17.2.17		4	7566	3252	7181	5530	374	14057	3.75	3.21	39	71544
3715	22.10.14	19.12.16	4.2.19	3	7424	3520	7592	5303	307	12096	4.1	3.36	172	24557
3720	07.11.14	17.2.17	27.1.20	3	7510	3243	7334	7060	315	11130	3.51	3.34	70	40356
3721	11.11.14	18.1.17	2.5.21	4	7592	3526	7397	5533	395	12486	3.78	3.22	137	51508
3725	08.12.14	22.4.17	18.1.18	2	7566	3553	7400	5530	314	12372	3.49	3.7	241	22865
3727	11.12.14			5	7625	3227	3904	7053	336	12809	4.04	3.39	536	60225
3731	05.01.15	15.6.17	4.2.19	2	7510	3329	7334	7060	299	14022	3.59	3.19	126	27878
3736	25.01.15	15.6.17	28.5.18	1	7603	3519	7424	5561	358	12458	3.06	3	168	17178
3739	02.02.15	15.6.17	30.7.17	1	7550	3187	7159	7010	177	11896	4.14	3.1	1000	6069

## Sheet: Table S1
Table S1. Lifetime-milk production of udder healthy (UH) and non-healthy (UNH) daughters.
Sire ID	UH (0)/UNH (1)	Daughters	Lactation #	Lactation #	Milk (Kg)	Milk (Kg)	Daughter	Healthy	Number of lactaions	Milk (Kg)
	g120	n	mean	Std	mean	Std	mean	UH %	UNH-UN difference	UNH-UN difference
7085	0	64	3.15625	1.77477	34236.9	24442
7085	1	353	2.98584	1.63148	34604.1	23486.6	34547.7	15.3477	-0.170414	367.147
7279	0	131	3.1145	1.62973	33889.5	23714.5
7279	1	461	2.91106	1.52612	33005.3	19936.7	33201	22.1284	-0.203441	-884.192
7334	0	96	3.375	1.85387	39597.2	26377.7
7334	1	301	3.10963	1.69448	34019.4	21461.3	35368.2	24.1814	-0.265365	-5577.82
7343	0	142	3.22535	1.50834	38936.6	21595.2
7343	1	1118	2.89088	1.38759	35346.6	19778.7	35751.2	11.2698	-0.334476	-3590.03
7365	0	45	3.08889	1.70324	35741.8	26976.9
7365	1	216	2.69907	1.62458	32665.7	22051.8	33196	17.2414	-0.389815	-3076.12
7394	0	115	3.30435	1.75806	38031.2	24804
7394	1	354	3.03672	1.63229	37773.9	22671	37837	24.5203	-0.267625	-257.33
7395	0	77	2.88312	1.71659	33834.1	25228.8
7395	1	441	2.90023	1.64013	35093.8	23172.5	34906.5	14.8649	0.0171099	1259.71
7396	0	529	3.39698	1.56829	41643.2	23816.5
7396	1	2154	2.96054	1.56329	37023.6	22717.6	37934.4	19.7167	-0.436437	-4619.64
7397	0	594	3.30303	1.55693	37463.3	22477
7397	1	2365	3.08879	1.54643	36167.4	21372	36427.6	20.0743	-0.214235	-1295.86
7400	0	378	3.60582	1.80205	41669.1	25221.1
7400	1	1399	3.17298	1.64089	36431.8	21971.7	37545.9	21.2718	-0.432839	-5237.32
7424	0	1352	3.49038	1.60815	40592.9	22634
7424	1	4946	3.27234	1.55572	38741.6	21042.2	39139	21.4671	-0.218043	-1851.31
7425	0	700	3.43714	1.73586	40106.1	24850.2
7425	1	3001	3.10896	1.65604	37406.2	22652.4	37916.8	18.9138	-0.328179	-2699.91
7453	0	219	3.05023	1.55104	33239	22631
7453	1	890	2.89888	1.58483	34366	22016.9	34143.4	19.7475	-0.151352	1127.01
7454	0	424	3.61792	1.67028	43402.8	24993.3
7454	1	2033	3.24693	1.68365	40248.7	24317.5	40793	17.2568	-0.370999	-3154.05
7456	0	329	3.51368	1.76534	42873.4	26037
7456	1	1199	3.22852	1.64133	40339.9	23148.7	40885.4	21.5314	-0.285154	-2533.49
7475	0	76	3.14474	1.70258	33800.1	23688.3
7475	1	374	3.08021	1.55816	35740.7	21534.4	35412.9	16.8889	-0.0645229	1940.54
7483	0	553	2.88608	1.48166	34427.1	22020.2
7483	1	2418	2.61249	1.4808	33276.4	21093.2	33490.6	18.6133	-0.273586	-1150.77
7489	0	44	3.09091	1.74966	39564.3	25817
7489	1	185	2.50811	1.51485	32150.1	20840	33574.6	19.214	-0.582801	-7414.23
7505	0	434	3.38479	1.66248	37955.6	23550.8
7505	1	1624	3.00924	1.57594	35197.5	21114.9	35779.1	21.0884	-0.375556	-2758.09
7508	0	601	3.47587	1.64514	42427	25261.8
7508	1	2355	3.27261	1.59957	41686.6	22964	41837.1	20.3315	-0.203262	-740.38
7510	0	567	3.12522	1.38398	37279.8	20587.6
7510	1	2233	2.80116	1.36418	34647.7	19402.2	35180.7	20.25	-0.324056	-2632.09
7516	0	739	3.37348	1.5038	38290.4	21172.1
7516	1	2000	3.1765	1.49347	37033.2	20046.1	37372.4	26.9806	-0.196978	-1257.19
7550	0	591	3.04738	1.57344	33914.5	21587.5
7550	1	1964	2.79633	1.54546	32346.8	20253	32709.4	23.1311	-0.251043	-1567.64
7557	0	308	3.21753	1.6147	37184.7	23602.6
7557	1	1349	2.99185	1.57618	36722.3	22017.8	36808.2	18.5878	-0.225687	-462.433
7559	0	1245	3.20161	1.51636	36857.9	22090.5
7559	1	5903	3.0249	1.46906	36180.1	20236.6	36298.1	17.4175	-0.176704	-677.885
7561	0	403	3.05459	1.63968	34266.5	22424.8
7561	1	1749	2.78273	1.55219	32504.3	20477	32834.3	18.7268	-0.271858	-1762.16
7566	0	407	2.94349	1.40522	37529.1	21603.9
7566	1	2017	2.56024	1.33165	34794	20374.5	35253.3	16.7904	-0.383251	-2735.07
7589	0	93	3.08602	1.51554	35448.3	22462.9
7589	1	661	2.94705	1.56338	34137.1	20784	34298.9	12.3342	-0.138972	-1311.2
7591	0	686	3.06851	1.45079	33847.7	19627.9
7591	1	1836	2.78704	1.43634	31571.3	18614.8	32190.5	27.2006	-0.281476	-2276.45
7592	0	1116	3.26703	1.68145	36327.4	22838.4
7592	1	2853	3.02383	1.61714	35454.2	21517.5	35699.7	28.1179	-0.243191	-873.219
7602	0	54	3.53704	1.36966	42309.7	22215
7602	1	402	2.79104	1.41461	32787.4	19722.2	33915	11.8421	-0.745992	-9522.33
7603	0	496	3.15726	1.42257	39228.9	21555
7603	1	1928	2.81691	1.30393	35967.1	18625.1	36634.5	20.462	-0.340349	-3261.84
7616	0	34	2.52941	1.30814	27776.3	20824.7
7616	1	294	2.63265	1.37546	30552.5	18803.7	30264.7	10.3659	0.103241	2776.17
7625	0	665	3.3218	1.47424	38551.3	21023.8
7625	1	2228	3.07944	1.41436	36712.4	18970.9	37135.1	22.9865	-0.242361	-1838.84
7626	0	58	2.96552	1.41379	38102	23558.1
7626	1	246	2.93089	1.51701	38410.5	21536.5	38351.7	19.0789	-0.0346229	308.514
7631	0	179	2.98883	1.4022	35636.8	21475
7631	1	932	2.84871	1.34399	35979.9	19761.3	35924.6	16.1116	-0.140114	343.055
7632	0	56	3.16071	1.79673	37556.5	25385.5
7632	1	198	2.98485	1.60101	34416.6	21672	35108.9	22.0472	-0.175866	-3139.91
7633	0	309	3.10356	1.4127	38737.2	20430.8
7633	1	955	2.84817	1.35632	37103.7	19296.6	37503	24.4462	-0.255392	-1633.46
7677	0	42	2.85714	1.2605	32972.8	21665.7
7677	1	240	2.67917	1.33867	32472.1	19792.3	32546.7	14.8936	-0.177976	-500.762
7679	0	132	2.7803	1.36093	31736.5	18601.7
7679	1	720	2.55694	1.25013	31225.3	17286.8	31304.5	15.493	-0.223359	-511.195
7766	0	45	2.8	1.77866	27915.9	23557.9
7766	1	156	2.8141	1.56496	31838.3	20751.4	30960.1	22.3881	0.0141026	3922.39
7776	0	120	3.04167	1.60564	36831.3	23545.4
7776	1	639	2.8482	1.37503	35123.1	19769.5	35393.2	15.8103	-0.193466	-1708.15
7778	0	45	2.44444	1.34089	25415.6	17542
7778	1	228	2.77632	1.52164	33050.6	21417	31792.1	16.4835	0.331871	7635.08
7784	0	68	3.08824	1.83446	36687	27391.7
7784	1	278	3.16906	1.67489	38055.7	23715.8	37786.7	19.6532	0.0808295	1368.7
7794	0	37	3.59459	1.86279	42451.4	27272.4
7794	1	163	3.03681	1.53112	37740.8	21317.8	38612.3	18.5	-0.557785	-4710.65
7799	0	129	3.07752	1.41207	38714.4	21664.4
7799	1	573	2.88307	1.4884	37205.7	20817.1	37483	18.3761	-0.194448	-1508.63
7803	0	294	3.55102	1.52648	42115.6	21988.5
7803	1	705	3.18582	1.55791	39470.8	21353.6	40249.2	29.4294	-0.365205	-2644.73
7805	0	74	3.24324	1.44118	38676.1	22238.3
7805	1	253	3	1.54303	36985.2	22342.8	37367.8	22.63	-0.243243	-1690.98
7806	0	103	3.36893	1.58418	42276.6	24830.2
7806	1	437	2.95195	1.38139	39788.3	21080.9	40262.9	19.0741	-0.416987	-2488.37
7816	0	39	3	1.52177	34136.7	22520.1
7816	1	197	3.02538	1.59219	36120.5	23020.1	35792.7	16.5254	0.0253807	1983.8
7827	0	69	3.01449	1.46018	35645.3	21464.9
7827	1	388	2.95361	1.53946	34792.2	20489.7	34921	15.0985	-0.0608845	-853.176
7837	0	91	2.97802	1.47556	31942.9	20338.9
7837	1	312	2.72115	1.48599	30182.1	19849.7	30579.7	22.5806	-0.256868	-1760.84
7839	0	195	3.13846	1.47008	33075.4	19549.7
7839	1	828	3.02536	1.44904	33055.3	19064.2	33059.1	19.0616	-0.113099	-20.1645
7840	0	108	2.73148	1.56245	28704.1	21156
7840	1	235	2.50213	1.46286	28708.1	19257.7	28706.8	31.4869	-0.229354	3.9868
7841	0	58	2.82759	1.70796	31879.6	23356
7841	1	238	2.68908	1.43934	33595.1	21133.3	33259	19.5946	-0.138511	1715.49
7846	0	118	3.84746	1.67754	44224.8	24116.2
7846	1	367	3.24523	1.66113	37972.4	22769.3	39493.6	24.3299	-0.602226	-6252.4
7848	0	29	3.37931	1.42463	35737.5	20860.3
7848	1	92	3.07609	1.31127	35858.2	16818.8	35829.3	23.9669	-0.303223	120.722
7851	0	172	3.04651	1.3968	34716.9	20028
7851	1	781	2.77209	1.36505	32971	18860.8	33286.1	18.0483	-0.274425	-1745.91
7861	0	146	2.93836	1.47261	33421.6	21762.3
7861	1	473	2.90698	1.41264	35130.3	19959.9	34727.3	23.5864	-0.0313794	1708.64
7862	0	108	3.17593	1.56378	36610.1	22705.5
7862	1	333	3.1021	1.46292	37428.2	19883.8	37227.9	24.4898	-0.0738238	818.136
7875	0	136	3.10294	1.37318	35965.7	20229.2
7875	1	409	2.9022	1.48034	34560.5	20053.2	34911.2	24.9541	-0.200741	-1405.13
7882	0	70	3.5	1.47196	40883.4	21260.6
7882	1	242	3.1281	1.41865	38340.3	19616.9	38910.8	22.4359	-0.371901	-2543.09
7884	0	22	3.59091	1.36832	39377.2	20489
7884	1	92	3.25	1.50913	36487.2	20820.3	37044.9	19.2982	-0.340909	-2889.95
7889	0	20	3.7	1.55935	44970.6	24792.2
7889	1	142	2.76761	1.3351	33122.3	19596.8	34585	12.3457	-0.932394	-11848.3
7893	0	44	2.90909	1.4438	32211.2	21908.4
7893	1	134	2.76866	1.38691	31246.6	19231.7	31485.1	24.7191	-0.140434	-964.532
7894	0	162	3	1.22094	41472.6	21827.6
7894	1	639	2.76526	1.3183	39007.2	20375.9	39505.8	20.2247	-0.234742	-2465.4
7903	0	42	3	1.34346	31139.7	18295
7903	1	242	2.80579	1.23885	33410.4	17097.5	33074.6	14.7887	-0.194215	2270.71
7909	0	60	2.71667	1.23634	28801.8	17581.6
7909	1	176	2.57386	1.26274	29301.8	16073.1	29174.7	25.4237	-0.142803	500.04
7911	0	27	2.55556	1.28103	28989.5	17116.4
7911	1	211	2.59242	1.31466	30502.5	17252.7	30330.8	11.3445	0.0368615	1512.95
7913	0	74	3.12162	1.44253	33700.2	21180.8
7913	1	500	3.086	1.45149	35101.1	19035.9	34920.5	12.892	-0.0356216	1400.92
7917	0	56	2.92857	1.38639	32892.6	18253.4
7917	1	385	2.69351	1.30288	33988.1	18657.9	33849	12.6984	-0.235065	1095.51
7918	0	48	3	1.61113	31423.5	20849.8
7918	1	205	2.76098	1.30851	30385.6	16923.7	30582.5	18.9723	-0.239024	-1037.91
7926	0	36	2.69444	1.34843	32765.4	20133.1
7926	1	169	2.73964	1.24534	33373	15477.2	33266.3	17.561	0.0452005	607.55
7929	0	34	2.73529	1.42082	32802.7	19495.4
7929	1	201	2.93532	1.34566	37851.4	19338.2	37120.9	14.4681	0.200029	5048.69
7931	0	41	2.63415	1.27977	30240.3	17899.4
7931	1	181	2.59669	1.24623	32364.1	17234.8	31971.9	18.4685	-0.0374613	2123.79
7933	0	42	3.42857	1.34605	41259.3	21727.6
7933	1	174	2.88506	1.28058	34962.1	17652.9	36186.5	19.4444	-0.543514	-6297.22
7944	0	12	3.16667	1.4668	35521.9	24863.9
7944	1	179	2.81006	1.3272	32540.5	19130	32727.8	6.28272	-0.356611	-2981.46
7953	0	85	3.12941	1.34331	35231.4	17927.9
7953	1	386	3.05181	1.32014	35760.9	17771.9	35665.4	18.0467	-0.0775983	529.551
7956	0	23	2.95652	1.36443	34275.3	20158.8
7956	1	198	2.75253	1.29989	33536.4	17435.5	33613.3	10.4072	-0.203996	-738.821
